# Supplementary material for: On epidemic modeling in real time: An application to the 2009 Novel A (H1N1) influenza outbreak in Canada
Source: BMC Res Notes. 2010 Nov 5;3:283. doi: 10.1186/1756-0500-3-283 (PMC2989981; doi:10.1186/1756-0500-3-283)
Supplement: Additional file 1 — Electronic Supplementary Material. 2009 Canada novel Influenza A(H1N1) daily laboratory-confirmed pandemic H1N1 case and hospitalization data. [file 1756-0500-3-283-S1.XLS]

## Sheet: Figure 1-daily cumulative cases
Time period	4/13-5/15	4/12-5/27	4/11-6/5	4/12-6/19
2009-04-11			1
2009-04-12		1	2	1
2009-04-13	3	5	6	4
2009-04-14	3	6	7	5
2009-04-15	5	8	9	6
2009-04-16	9	12	13	7
2009-04-17	12	15	16	8
2009-04-18	14	17	18	9
2009-04-19	16	19	20	12
2009-04-20	31	34	35	23
2009-04-21	47	50	51	38
2009-04-22	56	59	60	46
2009-04-23	76	79	80	61
2009-04-24	97	100	103	82
2009-04-25	114	120	123	98
2009-04-26	134	141	145	119
2009-04-27	158	165	169	142
2009-04-28	182	191	196	169
2009-04-29	205	215	221	190
2009-04-30	226	238	244	209
2009-05-01	249	259	266	230
2009-05-02	268	285	292	255
2009-05-03	285	306	314	276
2009-05-04	304	327	337	300
2009-05-05	321	346	357	321
2009-05-06	338	367	381	359
2009-05-07	364	401	418	397
2009-05-08	398	450	472	451
2009-05-09	426	488	514	494
2009-05-10	448	521	551	532
2009-05-11	462	575	610	590
2009-05-12	466	598	640	618
2009-05-13	472	630	679	657
2009-05-14	474	651	714	693
2009-05-15	475	683	781	764
2009-05-16		723	850	835
2009-05-17		752	908	895
2009-05-18		786	979	980
2009-05-19		812	1049	1062
2009-05-20		830	1119	1145
2009-05-21		842	1175	1217
2009-05-22		849	1230	1289
2009-05-23		853	1289	1363
2009-05-24		860	1363	1451
2009-05-25		862	1436	1545
2009-05-26		862	1501	1631
2009-05-27		863	1592	1758
2009-05-28			1672	1873
2009-05-29			1738	2003
2009-05-30			1778	2141
2009-05-31			1825	2255
2009-06-01			1885	2456
2009-06-02			1926	2656
2009-06-03			1968	2853
2009-06-04			2001	3048
2009-06-05			2004	3190
2009-06-06				3302
2009-06-07				3397
2009-06-08				3560
2009-06-09				3733
2009-06-10				3924
2009-06-11				4109
2009-06-12				4276
2009-06-13				4364
2009-06-14				4461
2009-06-15				4603
2009-06-16				4700
2009-06-17				4751
2009-06-18				4784
2009-06-19				4790

## Sheet: Figure 2-cumul hospitalizations
date	cumulative
2009-04-18	1
2009-04-19	1
2009-04-20	2
2009-04-21	3
2009-04-22	4
2009-04-23	4
2009-04-24	6
2009-04-25	7
2009-04-26	8
2009-04-27	9
2009-04-28	10
2009-04-29	12
2009-04-30	13
2009-05-01	13
2009-05-02	15
2009-05-03	15
2009-05-04	16
2009-05-05	17
2009-05-06	20
2009-05-07	23
2009-05-08	27
2009-05-09	28
2009-05-10	30
2009-05-11	31
2009-05-12	31
2009-05-13	33
2009-05-14	36
2009-05-15	41
2009-05-16	46
2009-05-17	51
2009-05-18	57
2009-05-19	69
2009-05-20	78
2009-05-21	82
2009-05-22	88
2009-05-23	95
2009-05-24	101
2009-05-25	113
2009-05-26	121
2009-05-27	134
2009-05-28	150
2009-05-29	161
2009-05-30	173
2009-05-31	185
2009-06-01	215
2009-06-02	240
2009-06-03	263
2009-06-04	293
2009-06-05	324
2009-06-06	354
2009-06-07	387
2009-06-08	415
2009-06-09	453
2009-06-10	485
2009-06-11	515
2009-06-12	549
2009-06-13	576
2009-06-14	605
2009-06-15	640
2009-06-16	662
2009-06-17	690
2009-06-18	717
2009-06-19	738
2009-06-20	756
2009-06-21	778
2009-06-22	798
2009-06-23	816
2009-06-24	834
2009-06-25	851
2009-06-26	862
2009-06-27	872
2009-06-28	880
2009-06-29	893
2009-06-30	904
2009-07-01	913
2009-07-02	919
2009-07-03	921
2009-07-04	924
2009-07-05	924
2009-07-06	927
